# Supplementary material for: Changing your body changes your eating attitudes: embodiment of a slim virtual avatar induces avoidance of high-calorie food
Source: Heliyon. 2021 Jul 10;7(7):e07515. doi: 10.1016/j.heliyon.2021.e07515 (PMC8319483; doi:10.1016/j.heliyon.2021.e07515)
Supplement: Supplement _Fig. 1 [file mmc2.xlsx]

## Sheet: TUTTO++
ID	Age (Years)	Edu (years)	Hand	Height	Weight	BMI	EDI-tot	BPQ (awa)	BSET FAT_post-pre	BSET SLIM_ post-pre	BOQ Fat (Q1)	BOQ Fat Q2	BOQ Fat Q3	BOQ Fat Q4	BOQ Fat Q5	BOQ Fat Q6	BOQ Fat Q7	BOQ Fat Q8	BOQ Fat Q9	BOQ Fat Q10	BOQ Slim (Q1)	BOQ Slim Q2	BOQ Slim Q3	BOQ Slim Q4	BOQ Slim Q5	BOQ Slim Q6	BOQ Slim Q7	BOQ Slim Q8	BOQ Slim Q9	BOQ Slim Q10	BIAT_PBI FAT-BASE	BIAT_PBI SLIM-BASE	BIAT_IBI FAT-BASE	BIAT_PBI SLIM-BASE	FP_AAT HF FAT-BASE	FP_AAT HF SLIM-BASE	FP_AAT LF FAT-BASE	FP_AAT LF SLIM-BASE
1	20	13	DX	160	50	19.53	41	2.2	0.666667	-0.333333	6	7	6	5	3	6	1	8	4	4	8	7	5	5	0	6	5	6	4	2	-0.382776	0.448081	2.70409	0.376945	0.981678	-2.51793	0.889957	-1.06472
2	23	17	ambi	163	58	21.8	21	3.6	4	0.666667	8	7	7	4	3	3	3	8	0	6	7	5	7	8	6	4	4	6	4	5	1.14831	-0.41949	-1.00247	-3.95083	3.23685	0.99821	-1.20238	-0.832038
3	20	14	ambi	165	52	19.1	47	2.24	11	-3	8	7	2	4	0	2	6	9	2	7	8	8	5	5	0	2	7	8	2	4	-3.20243	-1.56332	1.55354	3.00498	-0.230742	-0.449446	-0.141109	4.36463
4	25	18	DX	165	53	19.46	8	4.1	3.66667	-0.333333	8	9	2	3	0	0	8	9	0	0	8	8	2	2	0	8	8	8	0	0	0.486799	1.69095	2.69068	-2.27247	-1.46057	-0.723154	3.1886	2.31833
5	20	13	DX	165	66	24.24	29	2.47	3.66667	2	7	9	2	6	6	5	9	9	4	4	9	9	5	7	7	5	9	9	6	6	-2.69112	0.380117	1.42237	0.170083	-2.27603	0.431467	-2.38275	-1.46162
6	20	14	DX	163	56	21.08	45	3.24444	10.67	-6.33333	7	9	3	3	1	3	9	9	1	4	8	9	2	2	2	3	9	9	2	1	-1.51255	1.7631	-0.902675	1.65045	-3.4717	-3.62535	-1.71063	-1.74694
7	23	17	DX	158	50	20.03	16	3.22222	-2	-3.33	7	8	0	0	0	0	6	8	1	3	6	8	0	0	5	1	8	8	7	7	0.913278	0.916777	-0.773826	-0.286124	0.054136	1.6196	2.80072	0.916974
8	23	17	DX	157	58	23.53	33	3.33333	0.67	6.3333	4	7	6	1	0	5	5	8	1	4	6	7	3	0	0	4	6	5	0	1	-1.65445	-1.95147	0.996969	0.317251	-0.0051403	-2.44673	5.73848	5.50678
9	19	14	DX	165	49	19	31	2.11111	3	-2	5	7	6	6	5	6	5	6	5	4	5	8	7	5	5	5	7	5	3	5	-0.2043	-1.03949	3.40332	4.30055	0.644577	1.44184	0.379485	2.31937
10	18	13	DX	160	51	19.92	18	2.82222	-2.37	-1	5	4	6	5	1	1	1	10	8	8	9	7	5	7	1	1	2	9	8	9	-2.03005	-1.10264	-0.676061	-0.664815	1.91681	0.519629	5.18333	0.42729
11	21	14	DX	165	59	21.67	38	2.75556	-4	-9	8	10	5	5	0	5	9	10	0	0	9	10	5	7	4	9	9	10	7	4	-0.663748	0.021561	0.568229	2.10496	-0.861424	-1.81771	2.53735	5.14853
12	22	17	DX	169	60	21.01	37	3.88889	-0.34	3.34	5	7	2	2	2	2	5	7	0	0	5	8	3	2	3	8	5	8	2	2	0.755462	-0.547244	-1.46078	-0.631437	-1.33441	-1.1394	-0.5127	2.11343
13	23	17	DX	160	49	19.14	8	3.71111	15.34	-1	6	8	5	3	3	4	7	8	3	4	5	7	5	3	3	4	6	7	3	5	-2.36661	-3.65767	1.59479	1.58903	-0.556972	-0.137252	0.535481	-0.105482
14	23	18	DX	165	70	24.71	16	3.86667	0.33	-3.67	6	7	3	4	6	2	7	7	4	4	8	7	4	3	2	2	7	9	5	3	0.564603	1.50717	-3.22432	0.935313	0.592513	-0.762876	-2.63296	-0.534728
15	23	18	DX	168	52	18.42	25	2.9	-2.33	0.67	8	9	5	3	3	4	5	8	4	2	5	8	3	3	3	5	6	7	3	3	-3.93376	-3.1232	-1.1907	-4.7597	2.82592	-2.2306	-0.66772	-0.12
16	24	19	DX	164	50	18.59	14	2.31111	-2	-4.67	8	9	6	3	0	0	7	9	0	0	8	9	3	3	0	0	8	10	0	3	-1.43535	-4.11713	0.193979	-1.31971	-0.645075	-1.51365	-1.74253	-2.27893
17	22	17	DX	162	50	19.05	12	4.13333	1.33	-3.67	6	6	5	0	0	0	0	7	0	0	6	3	5	0	0	0	3	6	0	2	-2.4028	-3.10456	-2.37219	-5.58308	-0.877248	0	-4.48894	0
18	18	13	DX	152	46	19.91	46	3.06667	0.333333	-2.3334	5	6	0	7	7	8	9	8	4	6	8	9	5	6	7	4	8	7	8	9	-4.93353	-3.94813	-3.56363	-1.88295	0.245313	-1.49545	2.77524	-2.0718
19	19	14	DX	164	45	18.73	18	2.51111	4.33333	-3	8	9	3	2	5	5	3	7	2	1	8	9	3	2	5	5	3	7	2	1	1.20463	-0.907628	-0.411211	1.44811	-0.578702	-2.86425	-1.96389	-0.0683436
20	19	14	DX	160	50	19.53	10	3.31111	4.33333	3.3333	3	8	3	2	1	0	5	9	5	6	7	9	3	5	1	0	8	8	2	2	0.567561	0.10004	-2.12431	-1.89755	-2.24616	-2.4366	-0.572996	-1.91289
21	21	16	DX	160	60	23.44	31	4.51111	6.66667	-17	8	10	0	0	0	7	10	9	0	0	10	10	0	5	5	10	0	10	5	10	4.94366	3.5867	-4.38553	-1.20101	3.21799	0.672507	-0.664147	-1.61498
22	24	18	DX	163	51	19.2	7	3.22222	5	5.66	8	9	4	5	0	0	7	9	2	2	8	8	2	5	0	3	7	9	7	6	2.43719	-2.41275	2.14273	-2.83403	-0.0473515	0.43481	0.678453	1.60119
23	23	18	DX	162	51	19.43	46	4.02222	2.66	-1	3	9	5	2	0	8	7	8	0	2	3	8	7	0	0	8	4	6	0	2	4.16069	-1.37722	1.29247	2.04802	0.521183	-0.483045	-6.13955	-3.08166
24	22	18	DX	163	53	19.95	21	3.37778	-4	-6.66	7	8	4	3	0	9	8	8	6	6	4	6	4	2	0	8	7	7	3	6	3.11129	0.275276	3.91329	3.8148	4.00237	1.4487	0.642085	0.680071
26	23	18	DX	176	64	20.66	31	3.53333	10.33	-17.67	8	7	4	2	0	0	8	7	0	3	9	9	8	5	0	0	4	8	0	2	-1.53003	-0.459301	-2.39528	-2.46582	1.13186	2.92488	1.02045	1.24608
27	23	18	DX	162	50	19.05	44	2.95556	-0.66	4.66	10	10	2	2	8	8	9	10	2	2	8	9	3	5	6	4	6	4	5	3	1.67266	0.700867	-0.540344	0.0251853	-1.94864	1.10711	3.30058	-4.3655
28	24	19	DX	155	43	18.9	48	3.06667	2	-3.66	8	8	7	0	0	8	8	10	0	5	3	10	3	3	0	2	6	10	4	4	1.51769	0.66156	0.858951	1.88813	-2.07853	-1.68506	-0.66772	-5.55213
29	23	19	DX	169	56	19.61	15	3.28889	-0.67	1	9	8	2	3	3	9	8	9	7	5	9	10	4	3	0	9	8	10	4	2	1.00111	2.91301	-0.06	-3.17049	3.86885	-0.227456	-1.00925	0.922798
30	24	19	DX	160	50	19.53	6	2.28889	2.66	-4.33	8	8	1	1	1	2	8	8	1	2	8	9	1	1	1	2	8	8	2	2	2.16343	-0.273053	3.01314	4.1387	1.06522	-0.480069	-1.18901	3.40751
31	23	19	DX	163	47	18.69	45	4.37	-6.33	-0.33	8	10	4	4	1	5	9	9	3	1	8	10	7	4	0	9	5	9	5	6	1.41338	-1.93071	3.13741	0.601178	-1.37577	-3.78152	-3.52056	0.1599
